# Supplementary material for: All-Biobased Hydrovoltaic-Photovoltaic Electricity Generators for All-Weather Energy Harvesting
Source: Research (Wash D C). 2022 Aug 20;2022:9873203. doi: 10.34133/2022/9873203 (PMC9429978; doi:10.34133/2022/9873203)
Supplement: Supplementary Materials — Figure S1: TEM image of PSII particles. Figure S2: SEM image of G.s cell. Figure S3: photograph of PSII film, G.s film, and G.s-PSII hybrid film (effective area = 1.0 × 1.0 cm2) on ITO glass slides (2.0 × 1.4 cm2). Figure S4: contact angle measurements of the PSII film, G.s film, and G.s-PSII hybrid film. Figure S5: the effects of only light on the electric output of G.s-PSII HPEG. Figure S6: the influence of light illumination on temperature and activity of films. Figure S7: verifications of electricity generation. Figure S8: the effect of electrode materials on electricity generation performance of the G.s-PSII HPEG. Current output of the HPEG prepared by (a) glassy carbon, (b) Au, and (c) Cu electrodes (film size = 1.0 × 1.0 cm2). Figure S9: the effect of influence factors on electricity generation performance. (a) The effect of PSII content (wt%) in the G.s-PSII hybrid film on electricity generation performance. (b) The effect of film thickness on electricity generation performance. The different letters represent statistically significant difference (P < 0.05). Figure S10: voltage, current, and output power density of the HPEG with variable electric resistances. Figure S11: the effect of film size on electricity generation performance. (a) The effect of film size on voltage and current output. (b) The effect of film size on power and power density output. Figure S12: (a) the relationship between the light intensity and power density of HPEG (1 × 1 mm2) under 90%RH and the temperature of HPEG under different light intensities. (b) Output power density of HPEG under the different temperatures reaching by hot plate according to same photothermal temperatures. Figure S13: the electronic ink screen (15 × 15 cm2) is disconnected to the integrated HPEG. Figure S14: PL emission spectra of the pure PSII particles, the pure G.s cells, and the G.s-PSII hybrids at an excitation wavelength of 680 nm. Figure S15: Tauc plots of PSII and G.s from UV-vis diffuse reflectance spe [file 9873203.f1.zip]

Archive with 4 entries (4 files):
- Movie S1.mp4
- Movie S2.mp4
- Movie S3.mp4
- Supporting Materials.docx
